# Supplementary material for: Effects of Cinnamomum zeylanicum (Ceylon cinnamon) extract on lipid profile, glucose levels and its safety in adults: A randomized, double-blind, controlled trial
Source: PLoS One. 2025 Jan 24;20(1):e0317904. doi: 10.1371/journal.pone.0317904 (PMC11759401; doi:10.1371/journal.pone.0317904)
Supplement: S1 File — (XLSX) [file pone.0317904.s001.xlsx]

## Sheet: Screening visit
Visit Name	Sex	Hypertension	Diabetes Mellitus Type 2	Hypothyroidism	On antidiabetic Medications	Assessment done?	SBP1_1	DBP1_1	SBP2_1	DBP2_1	Height	Weight_1	WC_1	HC_1	MAC_1	Pregnancy	Was Biochemistry assessment done?	HbA1c_1	FBS_1	HDL_1	LDL_1	TG_1	TC_1	AST_1	ALT_1	AP_1	SC_1	eGFR_1	ACR_1	Na_1	K_1	Cl_1	Eligible for randomisation?	Group	Visiti_2	Education	Employement	What type of work was participant’s main lifetime occupation?	Average household take home income per month	Income: Participant chose to answer?	Income	Currency	Smoking	Years	Pack_year	Alcohol	Avg_alcohol	caffeine	Avg_caffeine
Screening visit	Female	0	1	no	1	Yes	138	91	138	94	164	75.3	107	106	35	Not done (Not applicable)	Yes	8.7	164	45	175	95	239	16	29	104	0.5	113	8.7	140	4.2	101	Yes	Cinnamon	Randomization visit	Secondary school	Home duties	No lifetime occupation	2	No			Never smoked			No		Yes	14
Screening visit	Male	0	0	no	0	Yes	185	121	186	112	170	96.8	111	106	30	Not done (Not applicable)	Yes	5.6	154	50	119	282	225	26	62	107	0.9		25.8	141	3.9	101	Yes	Cinnamon	Randomization visit	Secondary school	Full-time paid work	Professional and related	2	No			Current Smoker		0.3	Yes	2	Yes	14
Screening visit	Female	0	1	no	0	Yes	117	89	109	85	163	58.2	100	107	26	Not done (Not applicable)	Yes	9.9	119	50	118	136	195	26	47	120	0.6	106	1.56	143	4	103	Yes	Placebo	Randomization visit	Primary school	Full-time paid work	Other	3	No			Never smoked			No		Yes	14
Screening visit	Male	0	0	no	0	Yes	138	98	124	92	180	78.6	96	96	25	Not done (Not applicable)	Yes	5.6	103	50	128	125	203	24	47	96	0.9	94	0.81	142	4.7	102	Yes	Placebo	Randomization visit	Secondary school	Full-time paid work	Service	3	No			Ex-smoker	5	6	No		Yes	14
Screening visit	Male	0	1	no	1	Yes	136	90	129	92	161.5	69.1	101	93	28	Not done (Not applicable)	Yes	7.5	153	47	112.6	132	186	26	80	50	1	83	8.16	141	4.4	103	Yes	Placebo	Randomization visit	Secondary school	Full-time paid work	Service	2	No			Current Smoker		0.5	Yes	1	Yes	14
Screening visit	Female	0	0	no	0	Yes	84	66	88	58	161.5	48.6	82	86	25	Not done (Not applicable)	Yes	5.3	97	65	151.2	109	238	17	28	77	0.7	106	1.65	142	4.8	102	Yes	Cinnamon	Randomization visit	Secondary school	Full-time paid work	Service	4	No			Never smoked			No		Yes	21
Screening visit	Female	0	1	no	1	Yes	137	86	130	81	149	49.5	87	98	26	Not done (Not applicable)	Yes	6.6	123	77	101	148	208	19	39	93	0.6	92	1.81	141	4.4	100	Yes	Placebo	Randomization visit	Secondary school	Other	No lifetime occupation	2	No			Never smoked			No		Yes	21
Screening visit	Male	0	0	no	0	Yes	125	91	123	92	162	58.6	82	85	22	Not done (Not applicable)	Yes	5.2	89.9	62.2	159.1	137.1	248.7	38.2	97.1	249	1.05	94	1.76	144	4	109	Yes	Cinnamon	Randomization visit	Secondary school	Full-time paid work	Management	4	No			Never smoked			Yes	1	Yes	28
Screening visit	Female				0	Yes	108	73	108	86	157	58	91	95	26	Not done (Not applicable)	Yes	5.6	90	49	201	60	262	15	21	83	0.74	101	1.41	140	4.4	101	No		Randomization visit
Screening visit	Male	0	0	no	0	Yes	113	78	111	81	172	81.2	99	88	29	Not done (Not applicable)	Yes	5.6	91	46	167	83	230	28	87	108	0.99	107	0.86	142	4.1	102	Yes	Placebo	Randomization visit	Secondary school	Part-time paid work	Management	4	No			Never smoked			No		No
Screening visit	Female	0	1	no	1	Yes	120	83	140	83	155.4	49.7	86	90	23	Not done (Not applicable)	Yes	6.1	92	50	129	98	199	15	26	92	0.5	107	3.64	141	4.2	101	Yes	Placebo	Randomization visit	Undergraduate degree	Retired	Other	3	No			Never smoked			No		Yes	2
Screening visit	Female	0	0	no	0	Yes	108	80	111	84	152.3	62.7	82	99	27	Not done (Not applicable)	Yes	5.4	102	50	140	69	204	27	15	66	0.6	117	0.92	140	4	101	Yes	Cinnamon	Randomization visit	Primary school	Full-time paid work	Sales/commercial	4	No			Never smoked			No		Yes	2
Screening visit	Female	0	1	no	1	Yes	125	89	121	83	125.2	48	78	81	26	Not done (Not applicable)	Yes	6.7	118	52	141	156	224	15	35	78	0.7	103	2.66	137	4.3	100	Yes	Placebo	Randomization visit	Secondary school	Full-time paid work	Service	3	No			Never smoked			No		Yes	35
Screening visit	Male	0	1	no	1	Yes	125	84	120	83	155.4	67.7	91	89	30	Not done (Not applicable)	Yes	9.3	210	48	144	137	219	32	100	95	0.8	106	1.3	139	4.5	102	Yes	Cinnamon	Randomization visit	Primary school	Full-time paid work	Service	6	No			Never smoked			No		Yes	28
Screening visit	Female	0	0	no	0	Yes	129	91	118	80	146.3	60	86	93	28	Not done (Not applicable)	Yes	8.5	133	54	165	118	243	36	45	75	0.8	98	1.64	138	4.4	99	Yes	Placebo	Randomization visit	Secondary school	Full-time paid work	Service	2	No			Never smoked			No		Yes	14
Screening visit	Male	0	1	no	1	Yes	113	74	111	74	163	71	94	93	31	Not done (Not applicable)	Yes	7.7	127	35.8	111.9	220.5	191.8	26	85	84	0.8	103	1.14	138	4.1	99	Yes	Cinnamon	Randomization visit	Secondary school	Full-time paid work	Service	4	No			Never smoked			No		Yes	14
Screening visit	Female	0	0	no	0	Yes	107	76	111	77	161.5	66.3	86	94	33	Not done (Not applicable)	Yes	5.5	98	49	147	185	233	27	26	48	0.7	110	1.92	140	4.8	101	Yes	Cinnamon	Randomization visit	Secondary school	Full-time paid work	Service	4	No			Never smoked			No		Yes	7
Screening visit	Female	0	0	no	0	Yes	160	93	149	97	152.3	70.6	101	105	31	Not done (Not applicable)	Yes	13.3	292	40	183	262	275	15	27	138	0.7	99	2.6	137	4.1	98	Yes	Cinnamon	Randomization visit	Primary school	Full-time paid work	Service	7	No			Never smoked			No		Yes	1
Screening visit	Female	0	0	no	0	Yes	105	67	95	62	152.3	59	92	103	27	Not done (Not applicable)	Yes	5.6	95	63.6	123.8	88.5	205.1	16	30	97	0.8	86	4.1	141	3.8	101	Yes	Placebo	Randomization visit	Primary school	Full-time paid work	Service	4	No			Never smoked			No		No
Screening visit	Female	0	0	no	0	Yes	99	72	95	71	146.3	57.3	74	85	29	Not done (Not applicable)	Yes	5.4	90	45	149	137	221	16	28	93	0.7	109	2.77	138	4.2	101	Yes	Placebo	Randomization visit	Secondary school	Full-time paid work	Service	4	No			Never smoked			No		Yes	7
Screening visit	Female	0	0	no	0	Yes	112	79	102	79	158.4	57.9	72	88	25	Not done (Not applicable)	Yes	5.5	87	51	120.8	126	197	17	28	56	0.7	112	0.96	137	3.9	98	Yes	Placebo	Randomization visit	Secondary school	Full-time paid work	Service	4	No			Never smoked			No		Yes	14
Screening visit	Female	0	0	no	0	Yes	91	66	94	70	151	47.2	78	88	24	Not done (Not applicable)	Yes	5.2	100	49	136	60	197	16	23	98	0.6	126	1.02	137	4.2	99	Yes	Cinnamon	Randomization visit	Undergraduate degree	Full-time paid work	Professional and related	3	No			Never smoked			No		Yes	14
Screening visit	Female	0	1	no	0	Yes	113	82	113	78	152	58.6	81	84	26	Not done (Not applicable)	Yes	5.9	102	49	125	158	206	38	70	55	0.6	115	10.8	136	4.5	98	Yes	Placebo	Randomization visit	Secondary school	Full-time paid work	Other	4	No			Never smoked			No		Yes	2
Screening visit	Male	0	0	no	0	Yes	109	78	119	82	161.5	61.4	79	84	27	Not done (Not applicable)	Yes	5.5	90	50	165	77	230	29	69	57	1	94	4.24	136	3.7	98	Yes	Cinnamon	Randomization visit	Secondary school	Full-time paid work	Service	4	No			Never smoked			No		Yes	2
Screening visit	Female	0	0	no	0	Yes	104	66	103	69	154	62	89	94	31	Negative	Yes	4.8	94	46	181	103	248	16	20	83	0.7	111	1.77	136	3.8	98	Yes	Placebo	Randomization visit	Secondary school	Full-time paid work	Professional and related	3	No			Never smoked			No		Yes	21
Screening visit	Male	0	0	no	0	Yes	115	77	116	77	160	67	85	88	28	Not done (Not applicable)	Yes	5.5	115	45	146	193	230	19	46	76	1	95	1.27	140	4.1	102	Yes	Cinnamon	Randomization visit	Secondary school	Full-time paid work	Management	3	No			Never smoked			No		Yes	14
Screening visit	Female	0	0	no	0	Yes	82	58	90	66	161	66.4	90	101	28	Negative	Yes	5.4	96.2	56.9	115	87.7	189.5	15	16	76	0.6	123	0.36	140	3.5	100	Yes	Cinnamon	Randomization visit	Secondary school	Full-time paid work	Service	6	No			Never smoked			No		Yes	14
Screening visit	Female	0	0	no	0	Yes	133	91	129	88	149.3	68.2	89	101	29	Not done (Not applicable)	Yes	5.8	92	43	136	179	215	15	21	76	0.7	111	0.28	139	3.9	98	Yes	Placebo	Randomization visit	Secondary school	Full-time paid work	Management	4	No			Never smoked			No		Yes	21
Screening visit	Male	0	0	no	0	Yes	143	102	145	100	161.2	62.6	90	83	29	Not done (Not applicable)	Yes	6	101	42	117	334	226	28	54	73	0.9	101	5.7	142	4.2	100	Yes	Cinnamon	Randomization visit	Secondary school	Full-time paid work	Management	4	No			Never smoked			No		Yes	21
Screening visit	Male	0	0	no	0	Yes	137	101	136	99	167.6	69.9	96	100	28	Not done (Not applicable)	Yes	8.2	202	50	166	130	242	37	99	71	0.9	107	0.94	139	4.1	100	Yes	Placebo	Randomization visit	Secondary school	Full-time paid work	Sales/commercial	4	No			Never smoked			No		Yes	21
Screening visit	Female	1	0	no	0	Yes	130	79	129	79	150	48.2	67	76	23	Not done (Not applicable)	Yes	5.5	92	43	136	89	197	17	39	66	0.7	105	0.92	140	3.9	10	Yes	Cinnamon	Randomization visit	Secondary school	Full-time paid work	Service	4	No			Never smoked			No		Yes	14
Screening visit	Female	0	0	no	0	Yes	140	94	132	98	145	57.5	76	85	26	Negative	Yes	5.9	95	37	168.4	93	224	21	30	88	0.7	106	1.76	138	3.8	98	Yes	Placebo	Randomization visit	Secondary school	Full-time paid work	Service	5	No			Never smoked			No		No
Screening visit	Female	1	1	no	1	Yes	144	92	139	86	142	71.3	91	109	30	Not done (Not applicable)	Yes	6.6	114	54	105	109	181	17	30	126	0.9	71	0.71	139	4.8	98	Yes	Placebo	Randomization visit	Secondary school	Home duties	Other	5	No			Never smoked			No		Yes	14
Screening visit	Female				0	Yes	116	89	117	83	158	94.7	93	104	37	Negative	Yes	5.9	99	45	89	65	147	17	32	90	0.6	119	7.02	138	4.1	100	No		Randomization visit
Screening visit	Female	0	0	no	0	Yes	111	79	115	85	132	70.6	90	97	29	Negative	Yes	5.3	94	46	153	126	224	26	40	90	0.7	117	0.49	136	4.1	98	Yes	Cinnamon	Randomization visit	Secondary school	Full-time paid work	Service	4	No			Never smoked			No		Yes	7
Screening visit	Male	0	0	no	0	Yes	106	74	115	77	160	74	97	96	26	Not done (Not applicable)	Yes	5.7	95	50	114.6	107	186	37	83	74	0.8	118	7.16	138	3.5	98	Yes	Placebo	Randomization visit	Secondary school	Part-time paid work	Service	3	No			Never smoked			No		Yes	7
Screening visit	Female	0	0	no	0	Yes	116	81	115	80	152	69	87	92	28	Negative	Yes	5.6	88	47	123	205	211	26	35	85	0.6	120	0.53	138	4.6	100	Yes	Cinnamon	Randomization visit	Primary school	Part-time paid work	Manufacture and production	3	No			Never smoked			No		Yes	14
Screening visit	Female	1	0	no	0	Yes	120	76	134	80	152	66	85	97	29	Not done (Not applicable)	Yes	7.1	148.2	35.2	187.8	191	261.4	31	65	82	0.7	103	1.03	142	4.3	100	Yes	Cinnamon	Randomization visit	Secondary school	Full-time paid work	Service	3	No			Never smoked			No		No
Screening visit	Female	0	0	no	0	Yes	107	75	112	81	154	79.3	101	109	33	Negative	Yes	4.9	81	54	164	118	242	15	21	57	0.6	112	1.11	141	4.1	101	Yes	Cinnamon	Randomization visit	Primary school	Full-time paid work	Service	4	No			Never smoked			No		Yes	7
Screening visit	Female	0	0	no	0	Yes	125	84	142	86	155	57.1	70	84	25	Negative	Yes	5.7	89	46	148.4	278	250	24	34	84	0.7	104	1.71	145	4.3	103	Yes	Cinnamon	Randomization visit	Secondary school	Full-time paid work	Service	4	No			Never smoked			No		Yes	28
Screening visit	Male	1	0	no	0	Yes	139	91	132	91	169	69.1	88	97	25	Not done (Not applicable)	Yes	5.8	100	50	133	171	217	46	60	95	0.9	100	0.78	140	4.5	100	Yes	Placebo	Randomization visit	Undergraduate degree	Full-time paid work	Professional and related	3	No			Never smoked			Yes	1	Yes	7
Screening visit	Female	0	0	no	0	Yes	111	76	114	69	164	72	79	89	29	Negative	Yes	4.9	82	58	115.8	81	190	15	18	57	0.9	81	0.28	139	3.6	100	Yes	Placebo	Randomization visit	Undergraduate degree	Full-time paid work	Professional and related	5	No			Never smoked			No		Yes	7
Screening visit	Female	0	0	no	0	Yes	131	99	135	95	122	56.9	78	87	28	Not done (Not applicable)	Yes	5.7	104.5	51.3	113	156.3	195.6	51	71	114	0.6	104	1.3	141	4.2	98	Yes	Cinnamon	Randomization visit	Undergraduate degree	Full-time paid work	Professional and related	3	No			Never smoked			No		Yes	7
Screening visit	Female	0	1	no	1	Yes	99	65	110	72	150	53.7	82	86	33	Not done (Not applicable)	Yes	6	87	40	130	66	183	15	22	294	0.7	101	0.93	141	4.5	100	Yes	Placebo	Randomization visit	Secondary school	Full-time paid work	Service	5	No			Never smoked			No		Yes	14
Screening visit	Female	0	0	no	0	Yes	127	82	127	93	152	50	78	84	28	Negative	Yes	6.4	88	51	134	93	204	28	48	67	0.9	85	16.4	144	5.5	105	Yes	Placebo	Randomization visit	Secondary school	Home duties	No lifetime occupation	6	Yes	60000	LKR	Never smoked			No		Yes	14
Screening visit	Female	1	0	no	0	Yes	114	65	112	65	153	55	88	99	26	Not done (Not applicable)	Yes	5.9	113	53	146	179	235	26	28	109	0.67	100	13.2	144	2.9	105	Yes	Cinnamon	Randomization visit	Primary school	Home duties	No lifetime occupation	5	Yes	40000	LKR	Never smoked			No		Yes	7
Screening visit	Female	0	1	no	1	Yes	127	78	110	74	147.8	65	112	118	33	Not done (Not applicable)	Yes	10.7	383	49	107	97	175	25	43	121	0.55	112	29.2	141	5	102	Yes	Cinnamon	Randomization visit	Primary school	Home duties	No lifetime occupation	6	Yes	35000	LKR	Never smoked			No		No
Screening visit	Male	0	0	no	0	Yes	117	77	119	78	167.6	69	86	95	33	Not done (Not applicable)	Yes	5.8	122	54	181	186	283	34.1	38.6	122.4	0.98	66.4	17	136	3.8	101	Yes	Placebo	Randomization visit	Secondary school	Full-time paid work	Manufacture and production	6	Yes	60000	LKR	Never smoked			No		Yes	14
Screening visit	Female	0	0	no	0	Yes	122	82	113	79	148.6	59.6	80.9	100.6	20.6	Not done (Not applicable)	Yes	5.6	77	48	152	112	222	19	22	134	0.8	106.2	17	144	3.9	101	Yes	Placebo	Randomization visit	Secondary school	Home duties	No lifetime occupation	4	No			Never smoked			No		Yes	14
Screening visit	Male	0	0	no	0	Yes	141	72	120	73	179.1	115.2	110.7	112	33	Not done (Not applicable)	Yes	5.7	87	39	125	156	196	28	23	121	0.68	115	24.6	141	4.8	104	Yes	Placebo	Randomization visit	Secondary school	Full-time paid work	Construction	3	No			Never smoked			No		No
Screening visit	Female	0	0	no	0	Yes	155	98	145	91	158.5	76	106.6	109.2	33	Not done (Not applicable)	Yes	5.9	82	44	161	102	227	75.4	39.6	118.4	0.81	83.6	17	147	5.2	109	Yes	Cinnamon	Randomization visit	Secondary school	Home duties	No lifetime occupation	3	No			Never smoked			No		Yes	7
Screening visit	Female	0	0	no	0	Yes	142	94	137	88	152	61.6	90.1	90.9	20.5	Not done (Not applicable)	Yes	5.9	89	39	122	161	194	22.1	36.6	102.4	0.78	87.3	28	137	3.9	102	Yes	Cinnamon	Randomization visit	Primary school	Home duties	No lifetime occupation	4	Yes	30000	LKR	Never smoked			No		No
Screening visit	Male	0	0	no	0	Yes	121	80	117	85	166	74.6	95	101	32	Not done (Not applicable)	Yes	5.8	89	49	145	114	226	22	36	104	0.94	65.7	17	137	3.9	102	Yes	Cinnamon	Randomization visit	Primary school	Full-time paid work	Manufacture and production	3	No			Never smoked			No		Yes	7
Screening visit	Female				0	Yes	130	86	133	86	145.2	77.2	100.7	110	30.3	Not done (Not applicable)	Yes	5.8	122	38	97	101	156	22	28	112	0.8	75.8	24.7	146	4.1	106	No		Randomization visit
Screening visit	Female				0	Yes	151	100	155	97	145.2	47.2	80.1	90.4	20.1	Not done (Not applicable)	Yes	5.7	109	39	80	131	146	24	34	119	1.2	63.2	18.8	140	4.4	106	No		Randomization visit
Screening visit	Female				0	Yes	134	92	132	89	145.1	59.7	80.7	90.9	30.3	Negative	No												16				No		Randomization visit
Screening visit	Female	0	0	no	0	Yes	123	91	126	93	154	101.2	110.2	110.8	30.9	Not done (Not applicable)	Yes	6.4	170	39	104	112	166	24	34	112	0.68	116	25.9	142	4.1	103	Yes	Cinnamon	Randomization visit	Secondary school	Home duties	No lifetime occupation	3	No			Never smoked			No		No
Screening visit	Male	1	0	no	0	Yes	115	63	114	59	177.8	92	123	119	38	Not done (Not applicable)	Yes	5.6	94	43	142	148	215	35	38	111	1.7	63.4	28.4	144	4.3	105	Yes	Placebo	Randomization visit	Primary school	Full-time paid work	Sales/commercial	5	No			Never smoked			No		No
Screening visit	Female	0	0	no	0	Yes	110	70	110	60	152.4	52	88.5	100.5	28.5	Not done (Not applicable)	Yes	5.4	94	39	101	129	161	35	39	114	0.91	90.4	25.3	145	4.1	106	Yes	Placebo	Randomization visit	Primary school	Full-time paid work	Sales/commercial	5	Yes	30000	LKR	Never smoked			No		Yes	7
Screening visit	Male	0	0	no	0	Yes	108	66	105	68	162.7	65	85.5	91	27.5	Not done (Not applicable)	Yes	6.6	161	40	104	281	201	19	28	118	0.11	84	26.2	143	4.2	104	Yes	Placebo	Randomization visit	Primary school	Full-time paid work	Service	9	Yes	50000	LKR	Ex-smoker	2	5	No		No
Screening visit	Female	0	0	no	0	Yes	126	83	137	81	157.4	77	98	102	37	Negative	Yes	5	70	40	119	104	180	20	22	131	1	78.4	35.7	146	4.1	107	Yes	Cinnamon	Randomization visit	Primary school	Home duties	No lifetime occupation	4	Yes	35000	LKR	Never smoked			No		No
Screening visit	Male	0	0	no	0	Yes	170	110	156	102	165.1	74	97.5	109	29	Not done (Not applicable)	Yes	5.4	108	40	120	136	188	33	57	127	0.81	112.1	41.8	140	4.1	107	Yes	Placebo	Randomization visit	Secondary school	Full-time paid work	Professional and related	4	No			Never smoked			No		Yes	7
Screening visit	Female	0	0	no	0	Yes	94	68	99	60	160	55	84	98	24	Negative	Yes	5.1	79	39	132	105	191	13	18	111	0.76	88.6	43.4	144	3.7	103	Yes	Placebo	Randomization visit	Secondary school	Home duties	No lifetime occupation	4	No			Never smoked			No		Yes	7
Screening visit	Female				0	Yes	122	90	112	80	158.4	70	95	100	32.5	Negative	Yes	5.1	80	39	133	148	202	92	219	158	0.98	66.1	74.8	143	3.9	108	No		Randomization visit
Screening visit	Male	0	0	no	0	Yes	119	77	121	78	175	77	94	103	35	Not done (Not applicable)	Yes	5	70	39	129	131	196	18	31	101	1.1	79.2	45.4	139	4.6	107	Yes	Cinnamon	Randomization visit	Secondary school	Full-time paid work	Sales/commercial	4	No			Never smoked			No		Yes	21
Screening visit	Male	0	0	no	0	Yes	100	70	105	65	172.7	75	92	97	28.5	Not done (Not applicable)	Yes	5.7	73	44	143	171	222	31	34	112	1.1	71.1	43.7	147	3.7	101	Yes	Placebo	Randomization visit	Secondary school	Full-time paid work	Manufacture and production	5	Yes	50000	LKR	Never smoked			No		No
Screening visit	Male	0	0	no	0	Yes	100	70	105	65	177.8	85	99	105.5	30	Not done (Not applicable)	Yes	6.1	80	49	162	201	253	23	35	136	1	96.9	43.1	145	3.8	104	Yes	Cinnamon	Randomization visit	Primary school	Full-time paid work	Construction	6	Yes	65000	LKR	Never smoked			No		Yes	21
Screening visit	Female	1	0	no	0	Yes	178	106	178	100	155.2	69	103.5	97	34	Not done (Not applicable)	Yes	5.3	74	39	114	118	161	32	48	109	0.8	76.2	33.6	144	3.9	107	Yes	Placebo	Randomization visit	Secondary school	Full-time paid work	Sales/commercial	5	Yes	60000	LKR	Never smoked			No		Yes	14
Screening visit	Male				0	Yes	153	104	147	101	177.8	96	103.5	107	30	Not done (Not applicable)	Yes	5	95	39	83	129	168	48	46	108	1.2	54.9	50.7	147	3.7	101	No		Randomization visit
Screening visit	Female	0	0	no	0	Yes	130	78	132	65	165.1	80	104	115	33.5	Negative	Yes	5.1	81	38	117	101	176	12	18	113	0.99	64.9	65.7	145	3.8	102	Yes	Cinnamon	Randomization visit	Secondary school	Home duties	No lifetime occupation	5	No			Never smoked			No		Yes	14
Screening visit	Female	1	0	no	0	Yes	170	79	173	78	154.9	48	90	92	24	Not done (Not applicable)	Yes	5.3	82	38	108	119	170	20	22	108	0.8	81.2	60.2	144	3.9	105	Yes	Cinnamon	Randomization visit	Primary school	Home duties	No lifetime occupation	5	Yes	40000	LKR	Never smoked			No		Yes	7
Screening visit	Female	0	0	no	0	Yes	112	73	115	75	154.9	81	103	103.5	30	Negative	Yes	5.2	74	39	106	202	156	10	12	98	0.75	89.2	31.6	144	3.9	106	Yes	Cinnamon	Randomization visit	Secondary school	Home duties	No lifetime occupation	6	No			Never smoked			No		Yes	14
Screening visit	Male	0	0	no	0	Yes	141	92	132	90	180.3	80	100	104	30	Not done (Not applicable)	Yes	5.4	74	44	152	231	239	38	44	103	1.2	72.2	57.5	144	4.1	107	Yes	Cinnamon	Randomization visit	Primary school	Home duties	No lifetime occupation	5	Yes	45000	LKR	Never smoked			No		No
Screening visit	Female	1	1	no	1	Yes	136	76	135	74	151.1	45	97	90	24	Not done (Not applicable)	Yes	4.9	84	39	116	119	161	19	22	104	0.8	68.2	17.5	139	4.9	108	Yes	Placebo	Randomization visit	Primary school	Home duties	No lifetime occupation	7	Yes	45000	LKR	Never smoked			No		Yes	7
Screening visit	Female	1	1	no	1	Yes	144	90	137	91	155.2	56	99	96	28	Negative	Yes	4.9	117	39	133	109	194	28	52	99	0.65	108	40	139	4.1	106	Yes	Placebo	Randomization visit	Secondary school	Home duties	No lifetime occupation	5	Yes	55000	LKR	Never smoked			No		No
Screening visit	Female	0	0	no	0	Yes	140	90	142	87	156.2	63	97	106	28	Negative	Yes	5.2	70	40	136	121	201	24	19	121	0.8	79.4	29.7	141	4	101	Yes	Placebo	Randomization visit	Secondary school	Home duties	No lifetime occupation	4	Yes	60000	LKR	Never smoked			No		Yes	14
Screening visit					0																												No		Randomization visit
Screening visit	Female	0	0	no	0	Yes	126	80	124	78	157.4	54	85	91.5	26	Negative	Yes	5.6	92	40	140	106	202	16	18	98	0.8	72.4	40.3	143	3.1	103	Yes	Cinnamon	Randomization visit	Primary school	Home duties	No lifetime occupation	6	No			Never smoked			No		No
Screening visit	Male	0	1	no	1	Yes	138	87	135	88	177.8	61	94	98	26	Not done (Not applicable)	Yes	5	110	39	113	181	189	48	51	98	0.8	109.6	65.2	140	3.8	102	Yes	Cinnamon	Randomization visit	Secondary school	Full-time paid work	Manufacture and production	4	Yes	60000	LKR	Never smoked			No		Yes	14
Screening visit	Female	0	1	no	1	Yes	151	83	140	79	156.2	52	83	93	30	Not done (Not applicable)	Yes	5.4	163	40	146	106	208	18	23	96	0.87	70.5	31.2	139	4.2	109	Yes	Placebo	Randomization visit	Undergraduate degree	Retired	Professional and related	4	Yes	70000	LKR	Never smoked			No		No
Screening visit	Male	0	0	no	0	Yes	132	85	130	84	177.6	59	83	94	24.5	Not done (Not applicable)	Yes	5.4	79	39	102	161	174	16	20	99	0.9	99.8	42.5	102	4.1	106	Yes	Placebo	Randomization visit	Secondary school	Full-time paid work	Sales/commercial	5	No			Never smoked			No		Yes	14
Screening visit	Female	0	0	no	0	Yes	113	72	121	80	148	52.8	92	96	26	Not done (Not applicable)		6.9	114	46	189	155	266	34	80	107	0.7	105	0.8	140	4.3	102	Yes	Cinnamon	Randomization visit	Secondary school	Full-time paid work	Professional and related	4	No			Never smoked			No		Yes	14
Screening visit	Male	0	0	no	0	Yes	138	94	136	83	175.2	67	89	101.5	29	Not done (Not applicable)	Yes	4.9	75	40	101	231	186	39	42	112	1	87.5	40.2	134	4	108	Yes	Cinnamon	Randomization visit	Undergraduate degree	Full-time paid work	Professional and related	5	Yes	80000	LKR	Never smoked			No		No
Screening visit					0																												No		Randomization visit
Screening visit	Female				0	Yes	105	70	107	71	148	50.6	73	78	24	Not done (Not applicable)	Yes	6.1	109	50	210	99	280	15	34	114	0.8	87	2.28	137	4.1	98	No		Randomization visit
Screening visit	Female	0	0	no	0	Yes	116	79	117	80	125.2	58.4	86	95	25	Not done (Not applicable)	Yes	5.2	97	47	173	127	245	15	29	83	0.7	101	7.82	142	4	103	Yes	Placebo	Randomization visit	Undergraduate degree	Full-time paid work	Professional and related	4	No			Never smoked			No		Yes	3
Screening visit	Male	0	0	no	0	Yes	128	82	124	80	173.2	74	88	94	33	Not done (Not applicable)	Yes	5.9	116	39	123	127	188	38	72	103	0.9	96.5	16.8	144	4	109	Yes	Cinnamon	Randomization visit	Secondary school	Full-time paid work	Sales/commercial	5	No			Never smoked			No		Yes	21
Screening visit	Female	0	0	no	0	Yes	150	90	160	80	162.1	66	104.5	96	25	Not done (Not applicable)	Yes	6.9	217	39	116	104	176	17	28	108	0.8	78.3	16.4	140	3.9	111	Yes	Placebo	Randomization visit	Secondary school	Home duties	No lifetime occupation	5	Yes	65000	LKR	Never smoked			No		No
Screening visit	Male	0	0	no	0	Yes	128	99	132	88	177.2	77	89	98.5	38	Not done (Not applicable)	Yes	5.4	74	48	168	136	244	40	76	111	1.3	66.3	19.5	142	4.1	101	Yes	Placebo	Randomization visit	Undergraduate degree	Full-time paid work	Sales/commercial	3	No			Never smoked			No		No
Screening visit	Male	0	1	no	1	Yes	139	71	146	68	170.8	65	95	99	28	Not done (Not applicable)	Yes	6.9	192	38	104	101	159	19	22	110	0.95	85.9	18.4	140	3.6	101	Yes	Cinnamon	Randomization visit	Undergraduate degree	Full-time paid work	Professional and related	5	Yes	65000	LKR	Never smoked			No		No
Screening visit	Male	0	0	no	0	Yes	133	80	137	76	175.4	94	110	109	32	Not done (Not applicable)	Yes	5.2	109	38	118	171	191	40	51	112	1	86.6	19.5	142	3.8	102	Yes	Cinnamon	Randomization visit	Secondary school	Full-time paid work	Sales/commercial	4	Yes	50000	LKR	Never smoked			No		No
Screening visit	Female	0	0	no	0	Yes	130	80	131	82	162.5	93	115.5	126	35.8	Negative	Yes	5.2	86	40	123	161	196	10	16	109	0.8	87.2	21	139	4.2	112	Yes	Cinnamon	Randomization visit	Secondary school	Home duties	No lifetime occupation	4	No			Never smoked			No		Yes	14
Screening visit	Female	0	0	no	0	Yes	147	71	139	72	157.1	65	113	111	30	Not done (Not applicable)	Yes	5.8	188	41	123	169	197	12	15	121	0.7	88.2	21.7	138	4.1	109	Yes	Placebo	Randomization visit	Primary school	Home duties	No lifetime occupation	7	No			Never smoked			No		No
Screening visit	Male	1	1	no	1	Yes	196	95	195	98	172.1	93	121	113	29.5	Not done (Not applicable)	Yes	6.9	184	38	112	108	172	20	28	117	0.7	120.8	38.1	141	4.2	105	Yes	Placebo	Randomization visit	Secondary school	Full-time paid work	Manufacture and production	5	Yes	45000	LKR	Ex-smoker			No		Yes	14
Screening visit	Male	0	0	no	0	Yes	141	90	144	89	175.2	80	104.5	105.5	30	Not done (Not applicable)	Yes	5.1	76	39	112	154	181	50	68	134	0.9	100.4	29.8	139	3.8	102	Yes	Placebo	Randomization visit	Secondary school	Full-time paid work	Manufacture and production	4	Yes	60:000	LKR	Never smoked			No		No
Screening visit	Male	0	0	no	0	Yes	156	81	163	78	175.1	59	100	97.5	26	Not done (Not applicable)	Yes	5.9	73	38	101	148	162	15	18	114	0.9	90.8	28.5	138	3.7	98	Yes	Cinnamon	Randomization visit	Primary school	Home duties	Sales/commercial	5	Yes	45000	LKR	Never smoked			No		Yes	7
Screening visit	Female	0	0	no	0	Yes	130	80	135	81	157.6	80	110	124	40	Not done (Not applicable)	Yes	5.7	116	45	151	168	230	19	13	108	0.7	121.1	31.6	140	3.8	109	Yes	Cinnamon	Randomization visit	Primary school	Home duties	No lifetime occupation	5	Yes	45000	LKR	Never smoked			No		Yes	14
Screening visit	Female	0	0	no	0	Yes	129	92	134	88	157.2	73	97	112	32	Negative	Yes	6	89	44	149	147	223	19	24	114	1	61.8	57.2	138	3.8	102	Yes	Placebo	Randomization visit	Secondary school	Home duties	No lifetime occupation	5	Yes	50000	LKR	Never smoked			No		No
Screening visit	Female	0	0	no	0	Yes	151	100	141	104	162.2	59.3	88	97	28	Negative	Yes	5.2	81	43	162	105	226	22	45	112	0.8	83.6	54.7	138	4.1	109	Yes	Placebo	Randomization visit	Secondary school	Home duties	No lifetime occupation	6	Yes	55000	LKR	Never smoked			No		No
Screening visit	Female	1	0	no	0	Yes	154	94	156	100	162	76.1	94	115	32	Negative	Yes	5.4	63	39	114	184	190	18	16	109	0.8	82.4	43.3	138	4.1	102	Yes	Placebo	Randomization visit	Secondary school	Home duties	No lifetime occupation	4	Yes	40000	LKR	Never smoked			No		No
Screening visit	Female	1	0	no	0	Yes	156	93	150	87	152.6	63.2	91	114	32	Not done (Not applicable)	Yes	5.8	88	37	128	104	188	37	48	113	1	64.4	47.9	146	3.9	110	Yes	Placebo	Randomization visit	Primary school	Home duties	No lifetime occupation	5	No			Never smoked			No		No
Screening visit	Female	0	0	no	0	Yes	142	99	142	92	161.8	64.4	102	112	29	Negative	Yes	7.4	215	39	122	134	188	18	15	112	0.79	81.5	38.6	147	3.4	108	Yes	Placebo	Randomization visit	Secondary school	Home duties	No lifetime occupation	5	No			Never smoked			No		No
Screening visit	Female	1	1	no	0	Yes	144	91	165	99	154.6	65.1	104	108	26	Not done (Not applicable)	Yes	6.1	121	40	121	133	208	64	81	121	0.8	77.2	95.2	144	3.9	98	Yes	Placebo	Randomization visit	Primary school	Home duties	No lifetime occupation	7	No			Never smoked			No		Yes	7
Screening visit	Female	0	0	no	0	Yes	124	72	128	76	162.4	49	87	96	27	Negative	Yes	5.8	122	39	110	148	179	30	38	98	0.8	109.3	39.8	141	4.3	102	Yes	Placebo	Randomization visit	Secondary school	Home duties	No lifetime occupation	5	Yes	60000	LKR	Never smoked			No		No
Screening visit	Male	0	0	no	0	Yes	105	75	104	79	162.5	70.8	102	103	39	Not done (Not applicable)	Yes	5.1	88	38	101	162	168	16	12	108	0.9	100.3	51.4	136	3.7	101	Yes	Cinnamon	Randomization visit	Primary school	Unemployed / redundant	No lifetime occupation	5	No			Never smoked			No		No
Screening visit	Female				0	Yes	153	97	151	91	155.3	59.4	92	101	31	Not done (Not applicable)	Yes	5.7	96	40	142	117	206	18	36	109	1.3	44.2	64.4	140	3.9	111	No		Randomization visit
Screening visit	Female	0	0	no	0	Yes	171	105	178	101	152.1	55.4	80	102	31	Not done (Not applicable)	Yes	5	84	47	171	119	248	30	29	114	0.9	66.9	46.4	141	4	109	Yes	Cinnamon	Randomization visit	Primary school	Retired	Service	5	No			Never smoked			No		No
Screening visit	Male				0	Yes	145	80	134	80	170.2	59.1	85	98	35	Not done (Not applicable)	Yes	5.2	97	39	115	109	176	19	18	121	1.49	54.4	58.6	139	3.9	102	No		Randomization visit
Screening visit	Male	0	1	no	1	Yes	136	97	133	97	174.6	70	97	100	28	Not done (Not applicable)	Yes	5.5	107	39	119	153	189	58	108	114	0.9	92.4	40.7	141	4.2	109	Yes	Cinnamon	Randomization visit	Secondary school	Full-time paid work	Sales/commercial	5	Yes	60000	LKR	Never smoked			No		No
Screening visit	Female				0	Yes	136	86	138	78	160.2	55	88	99	24	Negative	Yes	5.3	108	38	129	104	188	71	89	121	1.2	50.1	44.8	142	4.3	106	No		Randomization visit
Screening visit	Female	1	1	no	1	Yes	125	82	120	80	162.3	78.6	97	113	34	Negative	Yes	7.1	103	39	123	109	184	28	31	108	0.9	72.9	47.6	145	3.8	104	Yes	Cinnamon	Randomization visit	Secondary school	Home duties	No lifetime occupation	4	Yes	50000	LKR	Never smoked			No		No
Screening visit	Female				0	Yes	143	90	140	84	153.4	67.2	91	113	33	Not done (Not applicable)	Yes	5.7	78	40	125	131	204	41	68	114	1.1	53.1	30.2	141	3.8	101	No		Randomization visit
Screening visit	Male	0	0	no	0	Yes	155	105	154	105	176.8	73	104	107	30	Not done (Not applicable)	Yes	9.2	455	39	124	136	191	24	38	119	0.9	96.8	42.6	138	4.1	101	Yes	Cinnamon	Randomization visit	Secondary school	Full-time paid work	Sales/commercial	4	Yes	70000	LKR	Never smoked			No		No
Screening visit	Female	0	0	no	0	Yes	145	84	145	82	161.3	55.1	87	96	24	Not done (Not applicable)	Yes	5.1	85	40	116	152	187	39	72	107	0.8	78.3	42.6	139	4.2	109	Yes	Cinnamon	Randomization visit	Secondary school	Home duties	No lifetime occupation	6	Yes	65000	LKR	Never smoked			No		No
Screening visit	Female	0	1	no	1	Yes	111	76	111	79	156.5	72	90	104	33	Not done (Not applicable)	Yes	6.3	122	50	124	152	204	15	35	99	0.6	109	1.36	141	4.1	101	Yes	Cinnamon	Randomization visit	Secondary school	Home duties	Sales/commercial	3	No			Never smoked			No		Yes	7
Screening visit	Male	0	0	no	0	Yes	122	84	121	84	151.6	70.2	86	89	27	Not done (Not applicable)	Yes	5.6	108	29	125.6	237	202	15	31	112	1.2	68	1.89	138	5.2	100	Yes	Placebo	Randomization visit	Secondary school	Full-time paid work	Professional and related	4	No			Never smoked			Yes	1	Yes	5
Screening visit	Female	0	0	no	0	Yes	168	89	156	85	157.6	51	86	90	25.5	Not done (Not applicable)	Yes	5.4	113	39	102	134	168	22	50	108	0.64	100.2	16.9	145	3.7	104	Yes	Placebo	Randomization visit	Primary school	Home duties	No lifetime occupation	6	No			Never smoked			No		Yes	14
Screening visit	Female	0	0	no	0	Yes	162	91	149	91	162.5	77	114	119	32	Not done (Not applicable)	Yes	4.9	83	41	141	147	212	32	16	138	0.84	74.8	16.2	142	3.9	106	Yes	Placebo	Randomization visit	Secondary school	Home duties	No lifetime occupation	5	No			Never smoked			No		No
Screening visit	Female	0	0	no	0	Yes	152	79	137	77	161.1	50	90.5	91	26	Not done (Not applicable)	Yes	5.8	88	40	119	108	181	18	22	139	0.65	99.8	17.3	145	4.9	102	Yes	Placebo	Randomization visit	Primary school	Home duties	No lifetime occupation	4	No			Never smoked			No		Yes	14
Screening visit	Female	0	0	no	0	Yes	161	92	159	97	158.3	69.3	110	112	36.5	Not done (Not applicable)	Yes	5.3	87	39	119	109	172	44	48	102	0.92	68.1	16.7	144	4.1	107	Yes	Placebo	Randomization visit	Undergraduate degree	Retired	Professional and related	6	No			Never smoked			No		Yes	14
Screening visit	Female	0	0	no	0	Yes	156	85	158	88	152.3	66	101	111	30	Not done (Not applicable)	Yes	5.2	112	38	117	101	176	49	29	112	0.61	103.3	16.6	144	3.8	101	Yes	Cinnamon	Randomization visit	Secondary school	Home duties	No lifetime occupation	5	No			Never smoked			No		No
Screening visit	Female	0	0	no	0	Yes	124	83	122	75	161.8	62	103.5	111	29	Not done (Not applicable)	Yes	5.1	101	40	117	108	179	18	30	116	0.88	68.9	16.9	146	3.8	105	Yes	Cinnamon	Randomization visit	Undergraduate degree	Retired	Professional and related	6	Yes	70000	LKR	Never smoked			No		Yes	14
Screening visit	Male	0	0	no	0	Yes	117	81	115	80	167.7	53	87	88.5	23	Not done (Not applicable)	Yes	5.8	95	39	124	106	188	51	18	121	0.89	70.5	17	140	3.6	107	Yes	Cinnamon	Randomization visit	Primary school	Full-time paid work	Construction	4	No			Never smoked			No		Yes	14
Screening visit	Male	0	0	no	0	Yes	138	86	132	82	168.2	75	90	95	32	Not done (Not applicable)	Yes	5.4	80	40	111	223	196	24	32	116	1.1	75	18.5	141	4.2	102	Yes	Cinnamon	Randomization visit	Secondary school	Full-time paid work	Sales/commercial	5	Yes	60000	LKR	Never smoked			No		Yes	14
Screening visit	Female	0	0	no	0	Yes	129	88	130	78	163.4	64	101.5	107	35.5	Negative	Yes	5.2	93	38	104	166	176	67	19	111	0.92	68.1	17.8	143	4.2	99	Yes	Cinnamon	Randomization visit	Secondary school	Home duties	No lifetime occupation	5	Yes	55000	LKR	Never smoked			No		No
Screening visit	Female	0	1	no	0	Yes	158	88	152	69	161.2	67.1	105	101	29	Not done (Not applicable)	Yes	8.1	225	44	161	248	275	24	22	144	1	60.1	41.8	142	4.4	104	Yes	Placebo	Randomization visit	Primary school	Home duties	No lifetime occupation	7	Yes	60000	LKR	Never smoked			No		Yes	21
Screening visit	Female	0	0	no	0	Yes	146	91	133	86	158.1	60	90	99	29	Not done (Not applicable)	Yes	5.1	167	39	126	154	196	16	49	109	0.9	68.8	15.4	142	4.9	108	Yes	Placebo	Randomization visit	Secondary school	Home duties	No lifetime occupation	5	Yes	50000	LKR	Never smoked			No		Yes	7
Screening visit	Female	0	0	no	0	Yes	144	105	146	95	158.4	62.6	100	107	29	Not done (Not applicable)	Yes	5.1	106	40	120	156	191	22	30	115	0.9	66.1	18.6	141	5.2	102	Yes	Placebo	Randomization visit	Primary school	Home duties	No lifetime occupation	6	No			Never smoked			No		Yes	14
Screening visit	Female	0	0	no	0	Yes	124	82	119	84	152	54	84	88	27	Negative	Yes	8.9	170	50	136	90	204	64	97	92	0.6	111	1.44	139	4.3	101	Yes	Cinnamon	Randomization visit	Secondary school	Full-time paid work	Service	4	No			Never smoked			No		Yes	7
Screening visit	Female	0	0	no	0	Yes	159	86	147	84	160.3	57.3	83	101	29	Not done (Not applicable)	Yes	5.1	98	40	125	121	189	22	52	114	0.8	79.1	18.2	143	4.3	101	Yes	Cinnamon	Randomization visit	Secondary school	Home duties	No lifetime occupation	5	Yes	70000	LKR	Never smoked			No		Yes	7
Screening visit	Female				0	Yes	109	78	110	72	156.2	88.3	101	124	37	Not done (Not applicable)	Yes	5.2	98	39	94	174	168	20	24	116	0.8	77.7	19.7	140	4.1	109	No		Randomization visit
Screening visit	Female	0	0	no	0	Yes	165	80	166	84	157.6	77.6	106	118	35	Not done (Not applicable)	Yes	5.4	89	39	138	106	198	18	22	112	0.69	92.2	17.4	143	5.1	109	Yes	Cinnamon	Randomization visit	Secondary school	Home duties	No lifetime occupation	5	Yes	50000	LKR	Never smoked			No		No
Screening visit	Female	0	0	no	0	Yes	133	84	133	85	157.2	70	90	101	30	Negative	Yes	5.3	109	39	113	180	188	20	24	119	0.71	91.5	20.3	140	3.9	104	Yes	Cinnamon	Randomization visit	Secondary school	Full-time paid work	Service	4	Yes	80000	LKR	Never smoked			No		Yes	14
Screening visit	Male	0	0	no	0	Yes	133	83	140	90	154.1	69	89	102	26	Not done (Not applicable)	Yes	5.4	102	39	118	105	178	16	32	114	0.82	102.4	19.6	140	4	98	Yes	Placebo	Randomization visit	Secondary school	Full-time paid work	Manufacture and production	5	Yes	60000	LKR	Never smoked			No		No
Screening visit	Female	0	0	no	0	Yes	141	87	139	88	156.3	67	100	115	33	Negative	Yes	5.5	79	39	138	104	198	18	21	131	0.81	88.1	15.5	139	4.1	99	Yes	Placebo	Randomization visit	Secondary school	Home duties	No lifetime occupation	4	Yes	50000	LKR	Never smoked			No		Yes	14
Screening visit	Male	0	0	no	0	Yes	119	75	120	65	175.2	100	116	122	35	Not done (Not applicable)	Yes	5.3	98	38	121	112	182	26	20	120	0.91	93.8	16.4	139	4.1	110	Yes	Placebo	Randomization visit	Secondary school	Retired	Sales/commercial	4	Yes	60000	LKR	Never smoked			No		Yes	21
Screening visit	Female	0	0	no	0	Yes	137	83	135	80	152.3	59.3	87	99	32	Not done (Not applicable)	Yes	5.1	75	39	106	112	168	22	26	121	0.8	104.1	19.8	139	4.1	106	Yes	Cinnamon	Randomization visit	Secondary school	Retired	Service	5	No			Never smoked			No		Yes	7
Screening visit	Female	0	0	no	0	Yes	116	72	117	70	160.2	68.5	98	108	30	Not done (Not applicable)	Yes	5.4	101	39	118	108	179	23	26	121	0.89	71.4	16.4	138	4.3	109	Yes	Cinnamon	Randomization visit	Secondary school	Home duties	No lifetime occupation	5	Yes	80000	LKR	Never smoked			No		Yes	14
Screening visit	Female	0	0	no	0	Yes	149	127	135	71	160.4	62	93	108	28	Not done (Not applicable)	Yes	5	99	40	121	131	188	24	19	130	0.81	81.5	22.4	136	4.5	109	Yes	Cinnamon	Randomization visit	Secondary school	Home duties	No lifetime occupation	4	Yes	60000	LKR	Never smoked			No		Yes	21
Screening visit	Female	0	0	no	0	Yes	130	78	131	70	157.4	79.5	98	114	30	Not done (Not applicable)	Yes	5.2	101	39	127	121	191	25	30	129	0.75	94.3	19.2	138	4.4	110	Yes	Cinnamon	Randomization visit	Secondary school	Home duties	No lifetime occupation	5	No			Never smoked			No		No
Screening visit	Female	0	0	no	0	Yes	136	86	140	92	160.3	64.5	97	105	31	Not done (Not applicable)	Yes	5	79	40	151	134	218	18	22	112	0.76	87.4	20.5	141	3.9	100	Yes	Placebo	Randomization visit	Secondary school	Home duties	No lifetime occupation	6	No			Never smoked			No		Yes	7
Screening visit	Female	0	0	no	0	Yes	133	81	135	84	166.2	89	92	120	35	Negative	Yes	5.1	112	40	142	116	206	20	24	110	0.75	97.4	19.2	142	4.1	101	Yes	Placebo	Randomization visit	Secondary school	Home duties	No lifetime occupation	5	Yes	65000	LKR	Never smoked			No		Yes	7
Screening visit	Female	0	0	no	0	Yes	120	86	121	85	163.1	58	90	102	25	Negative	Yes	5.7	101	39	111	140	178	20	23	144	0.8	92.5	19.9	145	4.5	109	Yes	Placebo	Randomization visit	Secondary school	Home duties	No lifetime occupation	4	Yes	80000	LKR	Never smoked			No		Yes	14
Screening visit	Female	0	1	no	1	Yes	112	85	115	84	162.5	94.5	113	131	42	Negative	yes	5.4	102	39	126	112	188	22	28	116	0.64	102.2	14.7	138	4.2	104	Yes	Cinnamon	Randomization visit	Secondary school	Home duties	No lifetime occupation	5	Yes	50000	LKR	Never smoked			No		No
Screening visit	Female	0	0	no	0	Yes	112	71	106	73	163.2	61.3	80	99	27.5	Negative	Yes	5.6	99	48	172	131	247	24	26	117	0.7	110.8	20.1	139	4.3	106	Yes	Cinnamon	Randomization visit	Undergraduate degree	Full-time paid work	Service	3	Yes	100000	LKR	Never smoked			No		Yes	14
Screening visit	Male	0	0	no	0	Yes	134	91	135	90	165.4	64.9	95	103	26	Not done (Not applicable)	Yes	5.4	69	47	154	141	231	20	24	118	1.3	71.5	20.2	141	4.4	110	Yes	Cinnamon	Randomization visit	Undergraduate degree	Full-time paid work	Professional and related	3	Yes	100000	LKR	Never smoked			No		Yes	7
Screening visit	Male	0	0	no	0	Yes	143	102	142	100	160.3	73.9	91	106	29	Not done (Not applicable)	Yes	5.8	103	40	131	151	202	24	20	128	1.3	69.8	20.6	145	4.6	102	Yes	Cinnamon	Randomization visit	Secondary school	Full-time paid work	Construction	4	Yes	80000	LKR	Never smoked			No		Yes	14
Screening visit	Male	0	0	no	0	Yes	134	109	132	106	170.4	74	97	103	28	Not done (Not applicable)	Yes	5	76	43	155	116	222	25	22	69	1.5	53.4	16.9	138	4.1	105	Yes	Placebo	Randomization visit	Secondary school	Full-time paid work	Sales/commercial	5	Yes	70000	LKR	Never smoked			No		Yes	14
Screening visit	Female	0	1	no	0	Yes	155	94	155	87	165.1	54	97	109.5	27	Not done (Not applicable)	Yes	7	190	43	151	149	204	27	54	121	0.87	76.1	24	141	5	99	Yes	Placebo	Randomization visit	Secondary school	Home duties	No lifetime occupation	5	Yes	60000	LKR	Never smoked			No		Yes	14
Screening visit	Male	0	0	no	0	Yes	139	89	138	85	157.5	80	98.5	101.5	35.5	Not done (Not applicable)	Yes	5.2	87	49	162	207	253	47	50	102	0.98	101.4	24.4	142	5.2	104	Yes	Placebo	Randomization visit	Undergraduate degree	Full-time paid work	Professional and related	4	Yes	100000	LKR	Never smoked			No		Yes	21
Screening visit	Female	0	0	no	0	Yes	106	74	112	78	159.7	62	93	97	28	Negative	Yes	5.1	90	40	138	103	199	20	21	78	0.78	102.1	18.2	137	4.2	109	Yes	Placebo	Randomization visit	Secondary school	Home duties	No lifetime occupation	4	Yes	80000	LKR	Never smoked			No		Yes	14
Screening visit	Female	0	0	Yes	0	Yes	106	71	105	80	162.1	56	110.5	109	24.5	Not done (Not applicable)	Yes	5.8	160	39	101	146	164	16	18	92	0.69	100.1	21.9	147	5.2	101	Yes	Cinnamon	Randomization visit	Primary school	Home duties	No lifetime occupation	7	Yes	60000	LKR	Never smoked			No		Yes	7
Screening visit	Female	0	0	no	0	Yes	125	95	120	85	154.2	90	99	122	41.8	Negative	Yes	5.7	86	40	113	140	181	41	40	79	0.61	119	16.5	141	4.9	109	Yes	Cinnamon	Randomization visit	Secondary school	Home duties	No lifetime occupation	4	Yes	50000	LKR	Never smoked			No		No
Screening visit	Female	1	0	no	0	Yes	159	96	143	98	164.2	63	98.5	113	28.5	Not done (Not applicable)	Yes	5.9	133	40	121	134	188	19	20	79	0.7	99.1	20.7	139	4.1	107	Yes	Cinnamon	Randomization visit	Primary school	Home duties	No lifetime occupation	5	No			Never smoked			No		No
Screening visit	Male	0	0	no	0	Yes	118	86	123	81	176	74	94	88	28	Not done (Not applicable)	Yes	6	101	50	157	63	220	29	51	93	1	89	0.63	139	4.4	99	Yes	Placebo	Randomization visit	Undergraduate degree	Full-time paid work	Professional and related	4	No			Never smoked			Yes	1	Yes	7
Screening visit	Female	0	0	Yes	0	Yes	120	82	119	86	148	56	82	86	26	Negative	Yes	5.5	88	50	171	148	251	15	24	62	0.7	117	0.57	137	4	98	Yes	Placebo	Randomization visit	Secondary school	Full-time paid work	Professional and related	3	No			Never smoked			No		Yes	7
Screening visit	Female	0	0	no	0	Yes	110	77	108	76	150	63.3	85	96	29	Not done (Not applicable)	Yes	6.9	99	52	158	96	229	20	42	113	0.9	75	1.05	140	3.8	100	Yes	Cinnamon	Randomization visit	Secondary school	Full-time paid work	Professional and related	3	No			Never smoked			No		Yes	5
Screening visit	Male	0	0	no	0	Yes	124	78	122	80	177.8	72	88	95	31	Not done (Not applicable)	Yes	6	56	48	141	266	242	58	110	62	0.98	106	1.9	144	4.1	105	Yes	Placebo	Randomization visit	Undergraduate degree	Full-time paid work	Professional and related	4	Yes	70000	LKR	Never smoked			No		Yes	14
Screening visit	Female				0	Yes	121	82	123	80	152.4	65	97.8	102	30	Not done (Not applicable)	Yes	6.3	93	40	92	50	142	28	51	94	0.53	110	19.7	146	4	104	No		Randomization visit
Screening visit	Male	0	0	no	0	Yes	131	84	129	82	182.8	74	95	110	28.5	Not done (Not applicable)	Yes	6.2	88	54	153	93	226	28	37	72	1.2	70	17.5	145	4.6	105	Yes	Cinnamon	Randomization visit	Secondary school	Retired	Service	5	Yes	100000	LKR	Never smoked			No		Yes	21
Screening visit	Male				0	Yes	128	82	130	84	173.4	72	89	93	30	Not done (Not applicable)	Yes	11.6	305	57	191	188	286	15	10	95	0.87	100	9.1	142	4.1	102	No		Randomization visit													Yes
Screening visit	Male	0	0	no	0	Yes	163	100	152	92	161	73.5	84	80	27	Not done (Not applicable)	Yes	6.1	102	45	144	135	216	28	49	71	0.9	101	1.3	140	4	100	Yes	Placebo	Randomization visit	Secondary school	Full-time paid work	Service	4	No			Never smoked			Yes	1	Yes	14
Screening visit	Female	0	0	no	0	Yes	124	84	128	82	164.3	69	94	97	30	Not done (Not applicable)	Yes	9.2	161	50	128	78	194	27	48	72	0.72	100	15.9	143	4.8	104	Yes	Placebo	Randomization visit	Secondary school	Home duties	No lifetime occupation	5	Yes	90000	LKR	Never smoked			No		Yes	14
Screening visit	Female				0	Yes	117	78	115	80	162.6	63	74	83	28.2	Not done (Not applicable)	Yes	5.8	77	38	82	105	141	27	13	65	0.57	101	11	146	4.6	107	No		Randomization visit
Screening visit	Male	0	0	no	0	Yes	118	80	115	75	160.4	65	87	92	27.3	Not done (Not applicable)	Yes	5.9	85	55	178	103	254	21	22	81	0.72	112	18.3	144	5	105	Yes	Cinnamon	Randomization visit	Secondary school	Full-time paid work	Sales/commercial	4	Yes	80000	LKR	Never smoked			No		No
Screening visit	Female				0	Yes	128	73	130	79	165.2	56	73	83	25.4	Not done (Not applicable)	Yes	5.6	80	42	94	64	149	22	10	96	0.55	113	10	145	4.3	106	No		Randomization visit
Screening visit	Male	0	0	no	0	Yes	133	86	128	80	169.9	70	84	88	30.4	Not done (Not applicable)	Yes	5.6	79	53	151	97	223	22	18	24	1.17	75	17.7	148	5	109	Yes	Placebo	Randomization visit	Secondary school	Retired	Service	4	Yes	80000	LKR	Never smoked			No		Yes	7
Screening visit	Female	0	0	no	0	Yes	133	78	125	78	160.1	69	97	102	30.1	Not done (Not applicable)	Yes	6.5	111	53	156	117	232	28	33	87	1.07	60	9.1	147	4.3	108	Yes	Placebo	Randomization visit	Primary school	Home duties	No lifetime occupation	4	Yes	70000	LKR	Never smoked			No		Yes	14
Screening visit	Female	0	0	no	0	Yes	131	73	121	78	165.3	66	81	92	28.5	Not done (Not applicable)	Yes	6.4	90	50	126	83	193	28	32	95	1.09	62	11.2	145	5.1	106	Yes	Cinnamon	Randomization visit	Secondary school	Home duties	No lifetime occupation	4	Yes	80000	LKR	Never smoked			No		Yes	7
Screening visit					0																												No		Randomization visit
[truncated: 58 more columns]
